# Supplementary material for: Evaluation of Anticancer and Immunomodulatory Effects of Microwave-Extracted Polysaccharide from Ruditapes philippinarum
Source: Foods. 2024 Nov 7;13(22):3552. doi: 10.3390/foods13223552 (PMC11593841; doi:10.3390/foods13223552)
Supplement: Supplementary file 1 [file foods-13-03552-s001.zip]

Archive with 1 entries (1 files):
- foods-3258013-supplementary.pdf
